# Supplementary material for: Goal sharing with others modulates the sense of agency and motor accuracy in social contexts
Source: PLoS One. 2021 Feb 4;16(2):e0246561. doi: 10.1371/journal.pone.0246561 (PMC7861436; doi:10.1371/journal.pone.0246561)
Supplement: S1 Table — https://figshare.com/articles/dataset/Table/13615358. (XLSX) [file pone.0246561.s001.xlsx]

## Sheet: Binding(self-generated action)
Cooperative group												Independent group
pairs／block	1	2	3	4	5	6	7	8	9	10		pairs／block	1	2	3	4	5	6	7	8	9	10
1	-177.778	-72.2222	-172.222	-66.6667	-91.6667	-116.667	-77.7778	-94.4444	-44.4444	-144.444		1	107.222	80.5556	-1.66667	77.7778	92.2222	103.333	80	72.7778	130	45
1	52.7778	80.5556	36.1111	47.2222	69.4444	97.2222	147.222	2.77778	-25	-58.3333		1	103.889	106.111	334.444	228.889	205.556	184.167	63.8889	44.4444	92.7778	95.2778
2	87.8333	66.1667	42.8333	54.5	101.167	92.2778	52.8333	99.3693	105.611	151.722		2	194.778	251.833	199.944	249.278	252.167	192.111	226.222	232.056	281.389	218.111
2	-44.4444	6.11111	44.4444	66.6667	3.88889	25	33.3333	66.6667	30.5556	-8.33333		2	85.2778	143.667	156.278	142.056	62	60.7778	29	20.8889	-15.7222	58.4444
3	209.722	95.5556	132.778	132.222	152.778	159.444	112.222	138.889	234.444	194.444		3	67.9444	92.3889	100.722	79.6111	57.5	7.94444	63.5	85.7222	63.5	70.1667
3	232.778	205	205	138.333	188.333	210.556	271.667	227.222	227.222	216.111		3	44.7222	94.7222	205.833	161.389	139.167	150.278	50.2778	150.278	72.5	94.7222
4	-25	52.7778	-36.1111	-36.1111	-91.6667	-13.8889	-2.77778	-69.4444	-41.6667	-75		4	-122.222	-5.55556	-38.8889	-38.8889	-22.2222	-94.4444	-88.8889	-27.7778	-94.4444	-88.8889
4	97.2222	36.1111	-150	-75	-116.667	-108.333	-83.3333	-5.55556	-63.8889	-157.778		4	22.2222	-13.3333	16.6667	33.3333	30.5556	43.8889	30.5556	25	13.8889	22.2222
5	-305.556	-77.7778	-144.444	-72.2222	-110.556	-147.222	-86.1111	-105.556	-163.889	-200		5	174.444	135.556	150	115.556	14.4444	77.7778	140	66.6667	-27.7778	52.7778
5	-175	-180.556	-227.778	-277.778	-195	-270	-281.667	-236.111	-284.444	-242.778		5	290.556	143.333	148.889	120	110.556	104.444	87.7778	38.8889	84.4444	67.2222
6	-19.4444	-2.77778	0	88.8889	-25	11.1111	-77.7778	41.6667	-55.5556	-36.1111		6	138.889	16.6667	13.3333	153.889	134.444	158.889	117.222	73.3333	23.8889	-61.1111
6	52.7778	122.222	94.4444	-61.1111	-41.6667	30.5556	-105.556	102.778	-102.778	-25		6	8.33333	91.6111	33.3333	152.778	113.889	80.5556	52.7778	12.7778	36.1111	136.111
7	61.1111	11.1111	-72.2222	-88.8889	-77.8333	-83.3333	-38.8889	-22.2222	-55.5556	-72.2222		7	-60.5556	-71.6667	0.555556	-16.1111	-5	-49.4444	-43.8889	55.5556	-10.5556	-66.6667
7	93.3889	44.6667	27.2222	-27.7778	47.2222	-113.944	-138.333	-160	-202.056	-183.667		7	61.1111	-83.3333	-88.8889	-22.2222	-50	-5.55556	50	27.7778	50	22.2222
8	31.6667	-35	92.7778	98.3333	80	109.444	81.6667	29.4444	98.3333	98.3333		8	269.722	122.5	177.5	109.167	114.167	175.833	256.389	114.722	181.389	98.0556
8	96.1111	132.667	83.8889	155	166.667	118.889	82.2222	161.111	110	131.111		8	27.7778	-61.1111	11.1111	19.4444	38.8889	47.2222	8.33333	127.778	30	69.4444
9	-155.556	-66.6667	-111.111	-161.111	-127.778	-116.667	-61.1111	-177.778	-122.222	-150		9	5.55556	100	-33.3333	-105.556	-83.3333	-33.3333	-61.1111	-11.1111	-55.5556	-16.6667
9	44.3889	-27.7778	-33.3333	-172.222	-105.556	-166.667	-111.111	-194.444	-150	-266.667		9	85.8333	18.6111	14.1667	21.9444	-6.66667	26.9444	-0.833333	52.5	77.5	33.0556
10	-2.77778	77.7778	55.2778	94.4444	94.4444	71.6667	77.7778	61.1111	69.4444	105.556		10	113	200.833	236.333	220.222	194	172.056	121.278	139	95.8333	206.111
10	213.889	-20.3889	11.1111	81.1111	89.5	74.4444	28.2222	-31.3333	-27.7222	-133.444		10	58.7778	-4.55556	107.667	71.1111	80.9444	151.167	117.5	99.2222	136.556	182.333
11	2.77778	-66.6667	-44.4444	-61.1111	27.2222	-38.8889	46.1111	31.6111	48.8889	46.6667		11	-33.3333	-88.8889	-61.1111	22.2222	5.55556	-5.55556	-11.1111	27.7778	55.5556	38.8889
11	-0.555556	97.2222	33.3333	26.1111	60.6667	103.111	51.1111	122.667	-46.0556	13.2778		11	25.5556	42.2222	58.8889	147.778	81.1111	64.4444	70	81.1111	25.5556	-35.5556
12	66.6667	-3.33333	-48.3333	-55.5556	-53.8889	10.5556	56.1111	22.7778	-47.2222	28.3333		12	-69.4444	36.1111	69.4444	63.8889	47.2222	65.5556	30.5556	75	108.889	58.3333
12	-12.7778	87.7778	142.778	73.3333	152.778	195.556	166.667	65	67.7778	120.556		12	138.889	119.444	90.3264	80.5556	122.222	144.444	80.5556	94.4444	94.4444	86.1111
13	19.4444	80.5556	116.667	190	141.667	263.889	186.111	180.556	194.444	133.333		13	43.8889	-66.6667	-40.5556	-80.5556	-101.111	-22.2222	50	61.1111	66.6667	55.5556
13	150	110.556	136.111	152.222	16.1111	13.3333	-11.1111	-39.4444	-53.3333	-58.3333		13	139.444	188.889	171.111	123.278	124.444	127.778	87.7778	57.2222	103.333	124.444

## Sheet: Binding(action observation)
Cooperative group												Independent group
pairs／block	1	2	3	4	5	6	7	8	9	10		pairs／block	1	2	3	4	5	6	7	8	9	10
1	-120	-3.33333	-20	-36.6667	35.5556	35.5556	7.77778	-39.4444	-33.8889	-36.6667		1	105.556	111.667	70.5556	85.5556	92.7778	178.889	47.2222	57.7778	116.111	70
1	136.111	197.222	152.778	69.4444	241.667	136.111	69.4444	2.77778	108.333	13.8889		1	12.7778	127.222	161.667	210.556	101.111	137.778	20	48.3333	36.1111	108.889
2	58.3333	146.667	131.667	131.667	201.111	178.333	81.6667	144.444	179.444	85		2	189.833	48.6111	134.944	116	143.722	116.5	202.5	176.444	200.389	208.611
2	-91.6667	-86.1111	30.5556	58.3333	-22.2222	-61.1111	44.4444	8.33333	8.33333	-36.1111		2	14.1111	251.889	185.222	103.222	175.833	113.944	188.833	98.7222	89.8333	37.5556
3	289.444	244.389	201.111	215.556	167.222	186.667	183.889	190.556	256.111	284.444		3	56	37.1111	-29	-84.5556	-18.4444	-23.4444	9.88889	-29	-6.22222	-16.2222
3	136.111	158.333	208.333	147.222	158.333	158.333	175	180.556	175	169.444		3	140.722	173.5	168.5	137.944	189.611	135.167	101.833	101.833	85.1667	51.8333
4	-16.6667	-27.7778	-27.7778	-44.4444	-116.667	-100	-38.8889	-50	-61.1111	-94.4444		4	38.8889	122.222	83.3333	0	38.8889	111.111	55.5556	144.444	72.2222	88.8889
4	111.667	-73.6111	-133.333	-172.222	-72.2222	-102.778	-66.6667	-110	-119.444	-77.7778		4	13.8889	46.1111	42.7778	31.1111	75	61.1111	51.6667	88.8889	77.7778	30.5556
5	-200	-116.667	-183.333	-97.2222	-105.556	-116.667	-83.3333	-86.1111	-94.4444	-8.33333		5	291.111	263.333	183.333	255	43.8889	233.333	216.667	178.833	116.667	97.2222
5	-180.556	-177.778	-263.889	-192.778	-170.556	-141.667	-151.111	-128.333	-188.889	-166.111		5	142.778	-4.44444	26.1111	38.3333	42.7778	26.1111	12.2222	-3.33333	7.22222	-69.4444
6	-30.5556	-30.5556	-30.5556	-30.5556	-30.5556	-30.5556	-30.5556	-30.5556	-30.5556	-30.5556		6	105.556	61.1111	41.6667	154.444	156.667	145	134.444	128.333	56.1111	-11.1111
6	177.778	75	158.333	-2.77778	-41.6667	27.7778	-134.444	83.3333	-19.4444	-33.3333		6	33.3333	-50	63.8889	-23.3333	-69.4444	-27.7778	-11.1111	-47.2222	2.22222	27.7778
7	116.667	-22.2222	-11.1111	-61.1111	-38.8889	-61.1111	-88.8889	-72.2222	-33.3333	-27.7778		7	67.2222	36.1111	50	55.5556	45	-28.3333	48.3333	0	66.1111	95
7	70	-38.3889	-25	-5.27778	57.2222	-66.1111	-150	-215.556	-268.889	-222.5		7	-55.5556	-33.3333	-33.3333	0	-72.2222	50	33.3333	33.3333	11.1111	55.5556
8	22.2222	16.6667	77.7778	61.1111	61.1111	111.111	83.3333	55.5556	100	105.556		8	179.722	54.1667	27.5	96.3889	56.9444	24.1667	68.6111	51.3889	54.7222	-20.2778
8	78.3333	144.444	159.444	147.111	142.222	119.444	90	160	80.5556	118.333		8	137.778	96.1111	115.556	108.889	62.7778	87.7778	-3.88889	90.5556	37.7778	23.8889
9	-77.7778	-55.5556	72.2222	-22.2222	-44.4444	-38.8889	50	-61.1111	-33.3333	-16.6667		9	83.3333	-5.55556	-122.222	-27.7778	-11.1111	-55.5556	-83.3333	-27.7778	-94.4444	22.2222
9	25	30.5556	19.4444	-47.2222	-130.556	-147.222	-169.444	-158.333	-91.6667	-175		9	62.2222	56.1111	18.3333	27.2222	8.05556	66.9444	28.0556	103.889	95.5556	76.1111
10	-32.5	-1.94444	31.3889	34.1667	28.6111	6.38889	23.0556	11.9444	42.5	59.1667		10	181.556	183.111	163.778	167.278	172.611	87.8333	119.556	123.278	109	167.667
10	293.889	-89.7222	-73.3333	15.6667	30.4444	7.22222	-56.0556	-27.3889	-14.7222	-156.222		10	107.222	26.7222	86.7222	150.389	124.389	144.667	99.0556	177.222	161.556	244.333
11	61.1111	16.6667	0	36.1111	1.66667	-12.5	-37.2222	87.2222	83.3333	102.222		11	61.1111	-16.6667	-16.6667	27.7778	-5.55556	44.4444	38.8889	16.6667	88.8889	38.8889
11	-44.3333	4.55556	56.2222	125.278	81.0556	43.1111	70.6667	13.3889	-51.4444	-19.3889		11	50	-16.6667	8.33333	58.3333	8.33333	-55.5556	-2.77778	-44.4444	0	-22.2222
12	186.111	50	48.3333	80.5556	78.3333	48.3333	104.444	50.5556	-7.77778	97.2222		12	-30.5556	122.222	77.7778	105.556	83.3333	111.111	116.667	94.4444	126.111	72.2222
12	72.7778	71.1111	98.3333	120	188.333	208.333	176.667	130.556	58.3333	133.333		12	152.778	8.33333	36.1111	-36.1111	19.4444	22.2222	105.556	44.4444	77.7778	27.7778
13	16.6667	200	169.444	161.111	211.111	230.556	213.889	158.333	161.111	41.6667		13	118.333	91.6667	67.7778	13.8889	-19.4444	-46.6667	25.5556	119.444	92.2222	158.889
13	197.778	116.111	103.333	-10	-50.5556	8.88889	-5	-16.1111	-22.7778	-35		13	152.222	155	92.7778	68.7222	35	78.3333	135	17.2222	140.556	179.444

## Sheet: Motor performance
Cooperative group												Independent group
pairs／block	1	2	3	4	5	6	7	8	9	10		pairs／block	1	2	3	4	5	6	7	8	9	10
1	174.111	161.778	120.722	139.111	133.167	110.167	115.722	81.1111	115.167	76.5556		1	185.056	176.556	172.833	146.778	160.167	117.333	134.278	139.278	120.889	115.611
1	69.8889	72	59	70.2222	66.6111	92.6111	76.2778	71.6667	93.1667	79.1667		1	179.556	156.111	177.444	111.944	111.722	86.5	57.5	133.222	81.6111	100.056
2	75.6111	80	97.6111	80.7222	61.8333	92.5	88.1667	92.8889	70.1667	97.5556		2	144.944	179.056	154.889	143.5	155.722	150.444	147.833	109.722	127.833	91.1667
2	96.4444	121.556	104.444	64.7222	81.2778	64.7222	109	69.4444	64.5	73.1667		2	157.833	118.556	128.5	144.389	118.222	136.556	117.722	92.8333	83.8333	133.278
3	108.5	130.944	103.667	91.2222	139.889	100.833	172.222	201.611	157.167	132.556		3	121.833	99.7222	96.0556	73.8889	101.722	111.889	83.2778	77.3889	112.111	59.4444
3	108.5	88.7222	87.1667	78.6667	64.1667	79.7222	76.6111	66.2222	60.3889	67.8333		3	248.444	150.556	126.111	104.944	114.889	101.5	130.5	100.611	112.5	97.6111
4	138.778	48.7778	121.778	90.8889	110.611	93.8889	80.5	124.667	53.8889	102.222		4	172.222	76.1111	109.611	128.333	102.611	148.167	105.667	105.611	108.389	126.722
4	158.944	127.111	127.944	126.056	88.6667	127.278	98.2222	65.7778	86.6111	70.1667		4	113.389	51.8889	100.444	96	80.2778	70.2778	58.0556	89.5	64.1667	81.5
5	172.333	129.389	128.278	100.778	103.222	105.167	125.389	145.278	131.556	119.444		5	199.556	182.278	120.778	164.111	132.667	115.444	120.667	112.889	138	127.222
5	61.2778	85.6667	68.1667	72.5	97.3333	68.5	60.6111	67.8333	56.9444	48.4444		5	161	117.722	91.6111	110.611	60.5556	62	61.8333	54.3333	55.3333	71.8889
6	169.056	150.056	170.278	142.167	131.333	95.3889	91.4444	106.889	106.611	121		6	125	85.0556	111.889	59.3889	68.3333	66.2222	87.7778	96.3333	71.9444	54.8333
6	158.944	114.889	99.1111	97.8889	124.778	120.389	82.5556	119.111	90.3333	87.3333		6	210.667	158.333	214	186.278	171.056	148.611	172.056	79.4444	87.7778	69.6667
7	184.389	102.556	102.5	176.833	123.556	135.222	67.9444	152.111	125.944	152.944		7	239.778	104.889	146.278	198.056	107.889	140.111	167.778	108.389	124.5	93.8333
7	187.111	177.833	182.556	168.444	137.444	118.444	152.056	112.222	134.444	106.167		7	156.778	93.9444	77.8333	101.944	91.1667	89	66.0556	86.8333	101.722	120.611
8	160.833	119.667	127.611	121.944	81.2778	90.6667	69.7778	75.9444	75.5	87.6111		8	169.944	159.222	143.611	142.111	125.611	166.056	121.833	144.278	126.222	108.556
8	121	72.3333	85	71.2778	70.4444	58.0556	63.4444	41.5	50.3333	59.6667		8	151.278	123.833	93.6111	73.2778	121.944	63.8333	75.6111	99.7778	83	78.1667
9	155.556	178.556	150.389	137.833	115.5	95.6111	124	112.111	111.222	76		9	270.722	246.889	262.722	190.389	150.722	158.167	211.833	189.778	169.611	195.556
9	121.167	165.611	207.222	133.389	138.611	152.889	125.944	113.278	146.222	148.444		9	142.833	158.556	141.667	113.167	103.333	76.4444	82.8333	115.389	108.5	105.111
10	175.722	94.1667	114.222	95.8333	101.611	132.389	123.111	104.889	75.6667	106.444		10	132.944	129.056	51.1667	94	71.2222	89.2778	50.3889	85.0556	108.833	87.2778
10	123.556	114.944	77.2778	119.278	89	96.6111	95.3333	58	84.5	85.8889		10	74.0556	120.778	67.2222	75.1667	81.2222	88.9444	83.6667	74.6667	52.8889	75.8889
11	162.333	102.833	86.4444	116.444	93.7778	85.7778	82.1111	73.2778	93.8889	80.7778		11	118.5	147.722	142.833	72.7222	127.056	150	115.944	110.167	107.333	100.222
11	134.056	67.5	90.9444	94.4444	102.278	85.9444	67.8889	72.0556	63.2222	69.2778		11	276.889	203.833	113.556	135.889	113.556	85.6667	106.389	98.6667	95.6667	136.611
12	120.556	129.444	137.778	108.167	102.111	97.8889	106.667	65.7222	110.167	66.4444		12	231.944	161.556	126.389	116.222	144.889	122.833	88.2222	131	72.0556	85.3333
12	92.5556	104.5	69.0556	106.667	78.7222	77.7222	68.4444	85.6667	61.2222	86.6111		12	165	161.278	157.111	180.167	132.222	99.2222	99	77.3333	91.7222	73.6667
13	134	148.611	150.556	115.667	107.389	133.111	85.3333	101.833	94	130.333		13	219.889	163.056	173.167	133.944	111.5	145.667	108.722	118.333	126.611	148.333
13	75.8889	69.5556	101.611	84.8889	86.1667	91.8889	84.1111	47.8333	80.9444	61.2778		13	238.833	89.6111	95.7222	232.722	198	148.722	147.389	115.667	126.167	162.556

## Sheet: Order
Cooperative group				Independent group
pairs/order	First	Second		pairs/order	First	Second
1	125.5	77.6444		1	175.478	116.833
2	100.489	81.9556		2	157.233	122.033
3	137.033	82.7222		3	114.767	124.856
4	95.3667	101.789		4	104.622	76.3333
5	148.256	64.9556		5	156.078	75.5667
6	145.733	107.089		6	98.4333	152.922
7	149.589	156.833		7	153.378	95.4556
8	110.256	69.8889		8	156.822	99.3556
9	145.9	148.089		9	203.544	104.211
10	114.356	109.667		10	87.1556	80.9444
11	85.5667	81.4889		11	145.033	127.778
12	115.311	81.2333		12	142.767	117.356
13	124.978	81.4111		13	151.411	170.6
1	72.4778	120.022		1	122.3	118.278
2	87.9	66.9222		2	124.311	123.789
3	72.8778	130.689		3	132.678	72.7
4	113.567	97.8333		4	84.7667	132.067
5	72.5	103.911		5	93.8111	126.644
6	111.978	111.111		6	146.656	66.9222
7	138.511	115.211		7	101.722	132.922
8	68.7222	91.9111		8	93.5111	124.667
9	142.467	105.456		9	125.356	205.733
10	79.2111	110.456		10	77.9556	92.6889
11	88.0333	109.967		11	145.567	93.4667
12	85	93.6778		12	129.989	113.322
13	75.4222	115.189		13	140.478	138.433

## Sheet: Estimated time interval
Cooperative group														Independent group
	Self-generated action						Observed action								Self-generated action						Observed action
	Experimental task			Baseline task			Experimental task			Baseline task					Experimental task			Baseline task			Experimental task			Baseline task
pairs／actual time interval	200	500	700	200	500	700	200	500	700	200	500	700		pairs／actual time interval	200	500	700	200	500	700	200	500	700	200	500	700
1	185.833	403.333	626.667	316.667	516.667	700	202.5	443.333	621.833	110	533.333	683.333		1	83.1667	281	495.333	48.3333	208.333	366.667	79.5	310.333	549.333	58.3333	216.667	383.333
1	313.333	413.333	489.667	125	416.667	533.333	333.333	461.667	551.667	191.667	333.333	483.333		1	147.417	400.25	641.833	188.333	101.667	461.667	182.833	402.333	624.167	90	346.667	483.333
2	395.333	429.333	828	143.167	528.333	813.333	221.333	478.167	770	165	496.667	723.333		2	322.2	578.25	698.417	88	411.333	410.167	308.7	588.783	750.783	134.333	444.667	608
2	176.667	245.167	277	108.333	216.667	383.333	188.333	227.5	350.833	75	300	550		2	326.667	440.333	471.633	164.5	364.333	487	300.483	471.017	584.083	122.5	407	448.333
3	433	515.167	643.796	166.667	420	525	336.65	538.5	709.444	160	321.667	411.667		3	235.367	391.833	497.667	436.667	258.333	218.333	190.5	403.667	569.833	233.333	333.333	220
3	408.333	566.667	709.259	101.667	358.333	558.333	460	600	685.185	191.667	433.333	600		3	313.333	473.333	591.667	131.667	333.333	433.333	310.5	483.333	591.333	125	308.333	400
4	373.333	515	656.25	216.667	591.667	766.667	316.667	473.333	614.583	191.667	566.667	741.667		4	248.333	421.667	543.333	233.333	516.667	650	288.333	511.667	593.333	150	450	566.667
4	346	490	553.125	483.333	458.333	566.667	337.083	461.667	567.292	516.667	458.333	566.667		4	263.333	409.167	495	150	391.667	558.333	242.5	440.833	572.333	158.333	350	591.667
5	226.667	364.167	482.593	333.333	600	533.333	227.5	388.333	527.778	316.667	600	516.667		5	339	557.833	673	283.333	466.667	550	392.817	546.667	607.667	116.667	433.333	433.333
5	185	256.667	416.111	350	583.333	616.667	178	308.167	480.37	275	608.333	583.333		5	157.167	476.667	703.333	78.3333	333.333	566.667	147.167	398.333	658.333	105	383.333	650
6	419.167	480	545	208.333	500	758.333	360.833	514.167	649.167	225	475	725		6	152	533.667	711.833	391.667	283.333	566.667	186.333	540.5	748.167	333.333	400	558.333
6	333.333	534.167	660.833	233.333	466.667	808.333	382.167	534.167	687.5	250	458.333	808.333		6	220	306.65	480.5	316.667	300	325	146.667	285.333	420.833	325	200	408.333
7	153.317	235	330	183.333	250	416.667	163.333	311.667	401.667	133.333	333.333	500		7	243.167	406.667	618.167	183.333	466.667	698.333	181.167	531.167	716.5	115	483.333	700
7	388.283	432.85	413.217	308.333	555	555	396.75	439.983	453.917	258.333	510	781.667		7	138.333	368.333	598.333	100	466.667	550	166.667	446.667	583.333	200	433.333	566.667
8	492.833	535	532.667	105	583.333	666.667	475	538.333	493.667	150	483.333	666.667		8	258.333	485	648.333	90.8333	273.333	541.667	214.667	541.667	665.833	97.5	400	746.667
8	413.5	503.5	558.1	141.667	416.667	543.333	416.5	512.167	618.3	166.667	353.333	655		8	314.167	363.167	435	258.333	325	433.333	285	468.833	535	295	425	341.667
9	173.333	350	601.667	183.333	550	766.667	160	428.333	610	166.667	483.333	616.667		9	285	441.667	535	250	616.667	483.333	231.667	366.667	521.667	133.333	600	483.333
9	240	354.983	450	250	450	700	241.667	455	591.667	300	533.333	708.333		9	151.083	337.5	509.167	100.833	433.333	366.667	137.917	315.667	489.167	135	286.667	358.333
10	207.222	451.583	490	183.333	400	383.333	175	440.833	493.333	316.667	333.333	430.833		10	366.717	474.183	642.867	64.1667	420	490	302.933	482.267	622.833	102	410	453.333
10	342.685	431.717	456.733	131.5	397	619.167	285.704	321.783	449.717	230.333	330.333	513.667		10	211.817	375.267	483.133	91.6667	266.667	411.667	226.033	399.933	498.717	119.667	215	393.333
11	350	490.167	582.483	233.333	483.333	708.333	252.917	471.167	660.833	266.667	433.333	583.333		11	281.667	471.667	631.667	183.333	566.667	650	255	488.333	690	200	516.667	633.333
11	263.083	430.017	508.5	180	433.333	450	243.7	440.7	614	273	391.667	550		11	158.333	381.667	585	73.3333	366.667	516.667	160	461.667	590	200	400	616.667
12	296.833	496	690	211.667	503.333	775	309.667	603.167	744.667	226.667	428.333	781.667		12	146.667	448.333	659	258.333	266.667	583.333	145.833	481.167	720	216.667	200	666.667
12	313.833	519.833	647.5	201.667	455	506.667	308	509.333	643.333	205	421.667	456.667		12	266.667	654.167	731.667	166.667	508.333	666.667	305	563.333	635.833	250	508.333	608.333
13	299.5	401.667	525.833	125	208.333	441.667	282.5	432.5	554.167	116.667	275	408.333		13	219.833	365	538.333	166.667	483.333	483.333	217	425.167	634.333	140	300	650
13	161.5	268.833	521.167	55	291.667	480	177.833	262.167	419.333	263.333	221.667	288.333		13	273.833	397.15	473.333	156.667	215	398.333	224	431	479.617	170	293.333	355
